# Supplementary material for: MRI for Differentiation between HPV-Positive and HPV-Negative Oropharyngeal Squamous Cell Carcinoma: A Systematic Review
Source: Cancers (Basel). 2024 May 31;16(11):2105. doi: 10.3390/cancers16112105 (PMC11171338; doi:10.3390/cancers16112105)
Supplement: Supplementary file 1 [file cancers-16-02105-s001.zip]

Archive with 1 entries (1 files):
- cancers-3000579-supplementary.pdf
